# Supplementary material for: From Classic to Modern Prognostic Biomarkers in Patients with Acute Myocardial Infarction
Source: Int J Mol Sci. 2022 Aug 15;23(16):9168. doi: 10.3390/ijms23169168 (PMC9409468; doi:10.3390/ijms23169168)
Supplement: Supplementary file 1 [file ijms-23-09168-s001.zip]

Archive with 1 entries (1 files):
- ijms-1831042-supplementary.pdf
